# Supplementary material for: Cancer discrimination by on-cell N-glycan ligation
Source: Commun Chem. 2020 Feb 26;3:26. doi: 10.1038/s42004-020-0270-9 (PMC9814842; doi:10.1038/s42004-020-0270-9)
Supplement: Supplementary file 3 — Supplementary Data 1 [file 42004_2020_270_MOESM3_ESM.xlsx]

## Sheet: Sheet1
	Source Data Fig. 3																Source Data Fig. 4
		Fig. 3a	HeLaS3						Fig. 3b	A549								Fig. 4b	HeLaS3
			Mean Fluorescence							Mean Fluorescence								Mean Fluorescence
		Glycans	without RGD-N3	RGD peptides					Glycans	without RGD-N3	RGD peptides							3b	3d	1d + 3b	1d + 3d
				1a	1b	1c	1d				1a	1b	1c	1d				26.6	23.196	21.608	60.07
		2a	0.000375	0.00661111	0.000222222	0	0.00913333		2a	0.0445455	0.110111	0.0498889	0.172333	0				25.183	24.478	27.694	75.231
			0.001	0	3.205e-05	0	0			0.0196667	0.186143	0.0763636	0.0270833	0				24.64	42.628	30.057	115.942
			0.00441667	0.0102273	0.0130952	0.0193	0.00556			0.0250833	0.0909	0.0137273	0.097	0				38.457	68.685	31.781	154.479
			6.59357e-05	0.0013	0.00653846	0.000583333	3.0303e-05			0.0302857	0.183444	0.104444	0.083	0
		2b	0.110364	0.016625	0.00025	0.0284286	0.003		2b	0.0581667	0.466462	1.53056	0.7795	0.968125				Fig. 4c	A549
			0.002	8.09474e-06	5e-05	0.002	0.000142857			0.0785	0.494917	1.38975	0.5928	0.781				Mean Fluorescence
			0.0358889	0.0591538	0.00484615	0.0255	0.0088			0.120375	0.833533	1.54578	0.933538	1.15957				3b	3d	1d + 3b	1d + 3d
			0.00384615	0.001125	0.000588235	0.024	0.0015			0.042125	0.423875	1.5482	0.85	1.08431				17.729	14.534	73.345	24.057
		2c	0.00830769	0.0345714	0.0105806	5.49429e-06	0.0188		2c	0.013	0.0489167	0.133385	0.280222	0.0728182				20.216	14.377	82.451	29.022
			0.00109091	0.004	0.000842105	0	0.000461538			0.013625	0.051	0.140364	0.1253	0.0129286				24.536	43.904	190.04	68.972
			0.021	0.0502308	0.0228667	0.00195652	0.0258333			0.0175	0.203857	0.211455	0.300111	0.169917				25.103	49.525	217.409	57.31
			0.0108462	0.0228947	0.00593333	0.0159231	0.000277778			0.00716667	0.0632308	0.137917	0.133727	0.0888571
		2d	0.0653	0.4173	0.0683077	0.37275	0.463533		2d	0.00733333	0.0311818	0.0161	0.00406667	0.010625
			0.00338462	0.068125	0.00272727	0.192	0.152385			0.000142857	0.000357143	0.0006	0.001	0.0003
			0.1628	0.27913	0.291667	0.770294	0.893222			0.0216667	0.00476923	0.00642857	0.042	0.0411
			0.103	0.14225	0.168667	0.6234	0.575261			0.008125	0.008	0.00266667	0.006	0.05125
		2e	0.00972727	0.094	0.367353	0.5132	0.460167		2e	0.00554545	0.0324444	0.0474167	0.0290909	0.125909
			0.00436667	0.0405	0.095	0.114077	0.132133			0.003	0.0154	0.0195385	0.031	0.064
			0.0218667	0.3417	0.31405	0.418056	0.60335			0.0147143	0.0441	0.102727	0.0166364	0.231125
			0.000888889	0.052625	0.146769	0.3606	0.27555			0.003	0.0352667	0.0271667	0.0194706	0.142
		Fig. 3c	BxPC3						Fig. 3d	PC3
			Mean Fluorescence							Mean Fluorescence
		Glycans	without RGD-N3	RGD peptides					Glycans	without RGD-N3	RGD peptides
				1a	1b	1c	1d				1a	1b	1c	1d
		2a	0.0394	0.0135	0.023	7.69231e-05	0.0124167		2a	0.0022	0.03	0.0445	0.05425	0.02425
			0.000714286	0.00472222	0.00494118	3.16765e-05	0.0001875			0.0036	0.000833333	0.0252727	0.0124615	0.00966667
			0.0324	0.002875	0.00766667	0.00111111	0.0555294			0.04075	0.0131	0.0217	0.0272143	0.117462
			0.0032	0.00258333	0.0032	0.00133333	0.000166667			0.00890909	0.0432727	0.0257222	0.0125	0.0705385
		2b	0.0575	0.04	0.00625	0.00190909	0.0011		2b	0.0168696	0.0366875	0.0385833	0.0433077	0.0382857
			0.001	0.0091	0.000857143	0.0023	0.000375			0.0320769	0.0348889	0.0113077	0.0511667	0.0197857
			0.0156667	0.159	0.0154	0.00444444	0.0193571			0.0395263	0.0555333	0.0274667	0.0905294	0.0693571
			0.00953333	0.0206111	0.0001	0.003	0.001125			0.1336	0.0594615	0.0414615	0.04575	0.0492941
		2c	0.00736364	0.6035	0.110385	0.139588	0.0163		2c	0.1655	0.1339	0.0911429	0.122667	0.406125
			0.00530769	0.0858333	0.00593333	0.0075	0.0170625			0.1906	0.0529048	0.250778	0.291	0.119077
			0.0214444	0.59	0.379333	0.115167	0.0438182			0.392625	0.7456	0.333571	0.199154	0.505778
			0.0102308	0.197	0.058	0.05	0.0228333			0.207231	0.199333	0.6142	0.364286	0.223071
		2d	0.0677143	0.0103333	0.2294	0.162	0.327333		2d	0.062	0.04025	0.0460909	0.0328636	0.0440909
			0.04575	0.00366667	0.0266	0.0905455	0.0725			0.0309167	0.0105556	0.0906667	0.104889	0.063625
			0.062	0.04725	0.221667	0.473571	0.7088			0.0544545	0.0573077	0.0983158	0.332357	0.182364
			0.0381429	0.02	0.1548	0.114667	0.260857			0.05875	0.0183333	0.0563529	0.0505556	0.0400556
		2e	0.240125	0.125545	0.0969	1.1426	0.0793571		2e	0.119333	0.0913333	0.0455385	0.0355714	0.053625
			0.0476667	0.00316667	0.0128571	0.8408	0.0200667			0.0117273	0.0197059	0.104273	0.0191667	0.000454545
			0.15	0.178286	0.1114	1.32371	0.301214			0.0268889	0.0374286	0.0352105	0.1518	0.149167
			0.0512222	0.1225	0.0656	1.15673	0.081625			0.0171538	0.0802727	0.0369444	0.0637778	0.0351875
		Fig. 3e	SW620						Fig. 3f	TIG3
			Mean Fluorescence							Mean Fluorescence
		Glycans	without RGD-N3	RGD peptides					Glycans	without RGD-N3	RGD peptides
				1a	1b	1c	1d				1a	1b	1c	1d
		2a	0.0975	0.0574	0.217571	0.524222	0.828286		2a	0.214833	0.06625	0.591	0.527222	0.340857
			0.012	0.0346	0.0399167	0.2432	0.215455			0.03975	0	0.286667	0.13575	0.14675
			0.183143	0.0706667	0.228333	0.65	0.511143			0.128833	0.08775	0.525556	0.633143	0.671455
			0.001	0.067	0.06575	0.119667	0.151			0.0155	0.09	0.715222	1.1222	0.119889
		2b	0.0135	0.4086	1.00767	1.24775	1.29533		2b	0.00566667	0.62025	0.922786	0.298125	0.6685
			0.005	0.071	0.380333	0.590833	0.875667			0.07375	0.136	0.201429	0.338	0.7564
			0.092	0.6105	1.078	1.013	1.312			0.0242	0.1408	0.9123	0.108833	0.1372
			0.00322222	0.079	0.1445	0.587889	0.5755			0.0623333	0.166571	0.526	0.127778	0.202667
		2c	0.0226667	0.0142	0.038	0	0.0012		2c	0.0581667	0.00257143	0.053	0.079	0.0252
			0.0104	0	0.0121667	0.00216667	0.00822222			0	0.036125	0.0433333	0.00266667	0
			0.025	0.00188889	0.0106667	0	0.01475			0.0857778	0	0.11925	0.0266	0.0958
			0.003	0.00275	0.00142857	0.0018	0.000285714			0.0113333	0.0045	0.115083	0.0344545	0.0366
		2d	0.0506667	0.179	0.257333	0.412875	0.430286		2d	0.0335	0.305714	0.043125	0.0232727	0.1225
			0.00409091	0.006	0.0412857	0.2325	0.2092			0.005	0.0238333	0.0337143	0.1935	0.000285714
			0.20275	0.0543333	0.4946	0.423333	0.591833			0.00283333	0.0296667	0.0738333	0.334167	0.0151429
			0.00775	0	0.0205	0.219571	0.3548			0.0126667	0.113286	0.00455556	0.356857	0.134833
		2e	0.0193333	0.002375	0.0019	0.0425	0.121583		2e	0.0296667	0.00622222	0.0447143	0.248857	0.1235
			0.002375	0.000222222	0	0.000428571	0.02525			0.0336667	0.00408333	0.140333	0.240625	0.025125
			0.00644444	0.00471429	0.001	0.0578333	0.0243333			0.004375	0.00233333	0.0606667	0.0865	0.0225714
			0.004	0.000181818	4.63e-05	0.000833333	0.011			0.0085	0.00914286	0.216429	0.393714	0.052
